# Supplementary material for: Beer fermentation performance and sugar uptake of Saccharomycopsis fibuligera–A novel option for low-alcohol beer
Source: Front Microbiol. 2022 Oct 5;13:1011155. doi: 10.3389/fmicb.2022.1011155 (PMC9581282; doi:10.3389/fmicb.2022.1011155)
Supplement: Supplementary file 1 [file Table_1.XLSX]

## Sheet: Tab 1
		Yeast mass:
									Yeast mass average
											14C-maltose
		Crucible	empty	with yeast	yeast	mg DY/ml			mg DY/ml			easy count	average	average	Sp. R. A
		S. ludwigii	21.577	21.645	0.068	34		S. ludwigii	34.5		A	73495	73041.5	72186.8	818.116
			22.421	22.491	0.07	35		S. eubayanus	37.5		A	72588
		S. eubayanus	22.649	22.724	0.075	37.5		WS34/70	36.25		B	71779	71332
			20.179	20.254	0.075	37.5		SF3	6.5		B	70885
		WS34/70	23.7	23.772	0.072	36		SF4	7.6
			21.842	21.915	0.073	36.5					14C-maltotriose
		SF3	20.461	20.493	0.032	6.4						easy count	average	average	Sp. R. A
			23.134	23.167	0.033	6.6					A	2310	2332	2304.5	26.1177
		SF4	22.39	22.428	0.038	7.6					A	2354
			15.337	15.375	0.038	7.6					B	2264	2277
											B	2290
		Grown on maltose
	Set I												a	b	Average
			mg DY/ml	maltose	Sp. R.A	aTime	bTime	a Cpm	b Cpm	Zero cpm	a nmol/	b nmol/	umol/min/	umol/min/	umol/min/	SD
			(m)	(x mM)	(s)	t sec					min/ml	min/ml	g DY	g DY	g DY
	Maltose	S. ludwigii	34.5	5	818.116	60	60	4127	4463	3061	32.5748	42.8423	0.944198	1.24181	1.093	0.210441
		S. eubayanus	37.5	5	818.116	60	60	18978	20153	3301	479.058	514.963	12.7749	13.7324	13.2536	0.677043
		WS34/70	36.25	5	818.116	60	60	18160	20248	3780	439.424	503.229	12.122	13.8822	13.0021	1.24461
		SF3	6.5	5	818.116	60	60	7889	7535	5744	65.5469	54.7294	10.0841	8.4199	9.25202	1.17679
		SF4	7.6	5	818.116	60	60	6652	5813	3577	93.9658	68.3277	12.3639	8.99048	10.6772	2.38538
	Maltotriose	S. ludwigii	34.5	5	26.1177	60	60	540	527	527	12.4437	0	0.360687	0	0.180343	0.255044
		S. eubayanus	37.5	5	26.1177	60	60	354	348	348	5.74324	0	0.153153	0	0.0765765	0.108296
		WS34/70	36.25	5	26.1177	60	60	412	392	249	156.025	136.881	4.30413	3.77601	4.04007	0.373433
		SF3	6.5	5	26.1177	60	60	235	240	235	0	4.78603	0	0.736313	0.368156	0.520652		Grown on maltose
		SF4	7.6	5	26.1177	60	60	258	255	255	2.87162	0	0.377845	0	0.188922	0.267177
	Set II												a	b	Average					Average
			mg DY/ml	maltose	Sp. R.A	aTime	bTime	a Cpm	b Cpm	Zero cpm	a nmol/	b nmol/	umol/min/	umol/min/	umol/min/	SD				umol/min/	SD
			(m)	(x mM)	(s)	t sec					min/ml	min/ml	g DY	g DY	g DY					g DY
	Maltose	S. ludwigii	34.5	5	818.116	60	60	4176	3122	3029	35.05	2.84189	1.01594	0.0823737	0.549158	0.660133		Maltose	S. ludwigii	0.82108	0.508536
		S. eubayanus	37.5	5	818.116	60	60	20954	20125	3860	522.358	497.026	13.9296	13.254	13.5918	0.477676			S. eubayanus	13.4227	0.516696
		WS34/70	36.25	5	818.116	60	60	17114	19513	3808	406.605	479.913	11.2167	13.239	12.2278	1.42999			WS34/70	12.615	1.18229
		SF3	6.5	5	818.116	60	60	6615	6982	4347	69.3055	80.5203	10.6624	12.3877	11.5251	1.22001			SF3	10.3885	1.63707
		SF4	7.6	5	818.116	60	60	5924	5632	3199	83.2705	74.3476	10.9566	9.78258	10.3696	0.830193			SF4	10.5234	1.469
	Maltotriose	S. ludwigii	34.5	5	26.1177	60	60	402	405	397	4.78603	7.65765	0.138726	0.221961	0.180343	0.0588563		Maltotriose	S. ludwigii	0.180343	0.15112
		S. eubayanus	37.5	5	26.1177	60	60	406	423	398	7.65765	23.9302	0.204204	0.638138	0.421171	0.306837			S. eubayanus	0.248874	0.273631
		WS34/70	36.25	5	26.1177	60	60	479	427	273	197.185	147.41	5.43957	4.06648	4.75303	0.970926			WS34/70	4.39655	0.728114
		SF3	6.5	5	26.1177	60	60	259	262	259	0	2.87162	0	0.441788	0.220894	0.312391			SF3	0.294525	0.360718
		SF4	7.6	5	26.1177	60	60	230	233	229	0.957206	3.82883	0.125948	0.503793	0.314871	0.267177			SF4	0.251896	0.229949
		Grown on maltotriose
	Set I												a	b	Average
			mg DY/ml	maltose	Sp. R.A	aTime	bTime	a Cpm	b Cpm	Zero cpm	a nmol/	b nmol/	umol/min/	umol/min/	umol/min/	SD
			(m)	(x mM)	(s)	t sec					min/ml	min/ml	g DY	g DY	g DY
	Maltose	WS34/70	36.25	5	818.116	60	60	18144	17061	2366	482.144	449.05	13.3005	12.3876	12.8441	0.645551
		SF3	6.5	5	818.116	60	60	7727	6936	3985	114.348	90.1766	17.592	13.8733	15.7327	2.6295
		SF4	7.6	5	818.116	60	60	5897	6492	3841	62.8272	81.0092	8.26674	10.6591	9.46293	1.69166
	Maltotriose	WS34/70	36.25	5	26.1177	60	60	308	298	146	155.067	145.495	4.27772	4.01367	4.14569	0.186716
		SF3	6.5	5	26.1177	60	60	172	178	172	0	5.74324	0	0.883575	0.441788	0.624782		Grown on maltotriose
		SF4	7.6	5	26.1177	60	60	175	174	173	1.91441	0.957206	0.251896	0.125948	0.188922	0.0890588
	Set II												a	b	Average					Average
			mg DY/ml	maltose	Sp. R.A	aTime	bTime	a Cpm	b Cpm	Zero cpm	a nmol/	b nmol/	umol/min/	umol/min/	umol/min/	SD				umol/min/	SD
			(m)	(x mM)	(s)	t sec					min/ml	min/ml	g DY	g DY	g DY					g DY
	Maltose	WS34/70	36.25	5	818.116	60	60	18291	16247	2392	485.842	423.381	13.4025	11.6795	12.541	1.21838		Maltose	S. ludwigii
		SF3	6.5	5	818.116	60	60	6090	6698	3123	90.6656	109.245	13.9485	16.8069	15.3777	2.02116			S. eubayanus
		SF4	7.6	5	818.116	60	60	6363	6230	3861	76.4561	72.3919	10.06	9.52525	9.79263	0.378136			WS34/70	12.6925	0.815072
	Maltotriose	WS34/70	36.25	5	26.1177	60	60	341	332	145	187.612	178.998	5.17552	4.93787	5.05669	0.168045			SF3	15.5552	1.92573
		SF3	6.5	5	26.1177	60	60	166	167	165	0.957206	1.91441	0.147263	0.294525	0.220894	0.10413			SF4	9.62778	1.01873
		SF4	7.6	5	26.1177	60	60	152	151	150	1.91441	0.957206	0.251896	0.125948	0.188922	0.0890588		Maltotriose	S. ludwigii
																			S. eubayanus
																			WS34/70	4.60119	0.545593
																			SF3	0.331341	0.387294
																			SF4	0.188922	0.0727162

## Sheet: Tab 2
Mean values (n = 3) with standard deviations of the fermentation samples’ total weight losses in grams of the investigated yeast strain S. fib SF4 as micromanipulated (MI) and mother culture (MK) and the reference yeast strain S. pas 34/70 during the fermentation process over a fermentation period of 480 hours (20 days) at 20 °C and 28 °C.
Hours	S. pas 34/70-20	S. pas 34/70-20 σ	S. fib SF4-MI-20	S. fib SF4-MI-20 σ	S. fib SF4-MK-20	S. fib SF4-MK-20 σ	S. pas 34/70-28	S. pas 34/70-28 σ	S. fib SF4-MI-28	S. fib SF4-MI-28 σ	S. fib SF4-MK-28	S. fib SF4-MK-28 σ
0	0	0	0	0	0	0	0	0	0	0	0	0
24	3.20667	0.6089	0.18333	0.0419	0.16333	0.02625	14.9467	0.08576	0.29333	0.02494	0.29333	0.08498
144	38.16	1.15127	2.11667	0.37348	1.99	0.49775	49.69	1.03481	6.92	0.4619	5.13667	0.6589
216	43.92	0.56166	4.04	0.20981	4.00333	0.1674	54.86	0.36579	10.34	0.3879	7.49667	0.25703
240	45.9933	0.10209	4.54667	0.09463	4.62	0.033	56.3233	0.04497	11.1533	0.10781	8.11667	0.04967
312	52.7367	0.26662	6.66333	0.18154	6.57	0.08287	59.9367	0.18553	14.0467	0.09741	9.78667	0.17282
432	57.6233	0.10873	7.56333	0.34651	6.84333	0.22838	62.02	0.08498	15.56	0.49869	9.59	0.35226
480	58.6433	0.04082	8.22667	0.04922	7.29	0.02867	62.5633	0.09393	16.2367	0.06182	10.04	0.03559

## Sheet: Tab 3
Mean values (n = 3) with standard deviations of wort sugar utilization in % of the investigated yeast strain S. fib SF4 as micromanipulated (MI) and mother culture (MK) and the reference yeast strain S. pas 34/70 during fermentation from wort to beers at 20 °C and 28 °C.
in %	S. pas 34/70-20	S. pas 34/70-20 σ	S. fib SF4-MI-20	S. fib SF4-MI-20 σ	S. fib SF4-MK-20	S. fib SF4-MK-20 σ	S. pas 34/70-28	S. pas 34/70-28 σ	S. fib SF4-MI-28	S. fib SF4-MI-28 σ	S. fib SF4-MK-28	S. fib SF4-MK-28 σ
Glucose	100	0	64.1304	1.53719	43.8406	2.04958	100	0	92.3913	0.8875	48.5507	1.84747
Fructose	100	0	40	5.55112e-15	0	0	100	0	70	1.11022e-14	3.33333	4.71405
Sucrose	100	0	48.7805	3.4493	66.6667	1.14977	100	0	78.0488	1.11022e-14	85.3658	0
Maltose	98.2353	0.1601	43.268	0.80581	57.0588	2.39076	99.2157	0	64.8366	3.67295	52.2222	0.64703
Maltotriose	86.8106	0.67828	45.8034	0.33914	40.7674	1.47828	87.53	1.47828	47.0024	6.28096	49.6403	0.58741

## Sheet: Tab 4
One-sample t-test - Sugar utilization (refers to Figure 5)
Prob > |t|	Glucose	Fructose	Sucrose	Maltose	Maltotriose
S. pas 34/70-20_S. fib SF4-MI-20	0.13698	0.25776	0.21107	0.23588	0.19092
S. pas 34/70-20_S. fib SF4-MK-20	0.23697	0.5	0.12567	0.165	0.2205
S. fib SF4-MI-20_S. fib SF4-MK-20	0.11825	0.5	0.09785	0.08696	0.03699
S. pas 34/70-28_S. fib SF4-MI-28	0.02516	0.1112	0.07809	0.13151	0.18628
S. pas 34/70-28_S. fib SF4-MK-28	0.21226	0.47879	0.05016	0.19155	0.17157
S. fib SF4-MI-28_S. fib SF4-MK-28	0.19198	0.46971	0.02849	0.06834	0.01737
At the level > 0.05 the population mean differs significantly from the test mean (0).

## Sheet: Tab 5
Flavor	34/70-20	Stabwn	SF4-MI-20	Stabwn	SF4-MK-20	Stabwn	34/70-28	Stabwn	SF4-MI-28	Stabwn	SF4-MK-28	Stabwn
Apple	0.8125	0.8125	0	0	0	0	0	0	0	0	0	0
Banana	1.9375	0.1875	0	0	0	0	0	0	0	0	0	0
Berry	0	0	1.4375	0.0625	1.375	0.375	0	0	1.1875	0.4375	0.9375	0.1875
Clove	0	0	0	0	0	0	0.625	0	0	0	0	0
Dried Fruits	0	0	1.5625	0.0625	0.21429	0.21429	0	0	0.625	0.625	0.5	0.5
Malty	0.375	0.375	0.6875	0.0625	0.4375	0.4375	0.625	0.125	0.58929	0.16071	1.1875	0.3125
Melon	0.3125	0.3125	0	0	0	0	0	0	0	0	0	0
Passionfruit	0	0	0.28571	0.28571	0	0	0	0	0	0	0	0
Plum	0	0	2.25	0.125	1.1875	0.6875	0	0	1.25	0.125	1.8125	0.0625
Wort-like	0	0	0	0	0	0	0.25	0.25	0.75	0	1.125	0.125
